# Supplementary material for: An intervention mapping approach to the development and evaluation of a community-based prostate cancer early detection programme in Nigeria
Source: PLOS Glob Public Health. 2025 Aug 5;5(8):e0004966. doi: 10.1371/journal.pgph.0004966 (PMC12324090; doi:10.1371/journal.pgph.0004966)
Supplement: S1 Data — (XLSX) [file pgph.0004966.s001.xlsx]

## Sheet: PCEDI All Participants_1
Serial_No	Targeted_Population	Stakeholder_Role	Cancer_Information_Awareness_Develop_Directory_2_C3	Cancer_Information_Awareness_Develop_Directory_2_C5	Cancer_Information_Awareness_Develop_Directory_2_C6	Cancer_Information_Distribute_Educational_Messages_2_C3	Cancer_Information_Distribute_Educational_Messages_2_C5	Cancer_Information_Distribute_Educational_Messages_2_C6	Protocols_Adapt_Patient_Education_Materials_3_C3	Protocols_Adapt_Patient_Education_Materials_3_C5	Protocols_Adapt_Patient_Education_Materials_3_C6	Protocol_Adapt_protocol_with_flowchart_4_C3	Protocol_Adapt_protocol_with_flowchart_4_C5	Protocol_Adapt_protocol_with_flowchart_4_C6	Protocol_Develop_community_based_data_collection_template_5_C3	Protocol_Develop_community_based_data_collection_template_5_C5	Protocol_Develop_community_based_data_collection_template_5_C6	Education_and_Training_Conduct_educational_meetings_6_C3	Education_and_Training_Conduct_educational_meetings_6_C5	Education_and_Training_Conduct_educational_meetings_6_C6	Community_testing_and_referral_Prepare_health_champions_7_C3	Community_testing_and_referral_Prepare_health_champions_7_C5	Community_testing_and_referral_Prepare_health_champions_7_C6	Community_testing_and_referral_site_shifting_8_C3	Community_testing_and_referral_site_shifting_8_C5	Community_testing_and_referral_site_shifting_8_C6	Community_testing_and_referral_task_shifting_9_C3	Community_testing_and_referral_task_shifting_9_C5	Community_testing_and_referral_task_shifting_9_C6	Community_testing_and_referral_clinical_supervision_10_C3	Community_testing_and_referral_clinical_supervision_10_C5	Community_testing_and_referral_clinical_supervision_10_C6	Community_testing_and_referral_follow_up_11_C3	Community_testing_and_referral_follow_up_11_C5	Community_testing_and_referral_follow_up_11_C6	Community_testing_and_referral_referral_linkage_12_C3	Community_testing_and_referral_referral_linkage_12_C5	Community_testing_and_referral_referral_linkage_12_C6
D_2	men at risk in the communities	Radiologists	Yes	Probably	Probably	Yes	Yes	Yes	Yes	Yes	Yes	Yes	Yes	Yes	Probably	Yes	Probably	Yes	Yes	Yes	Yes	Yes	Yes	Yes	Yes	Yes	Probably	Yes	Yes	Probably	Probably	Probably	Yes	Yes	Yes	Yes	Yes	Yes
D_1	men at risk in the communities	Medical Social Worker	Yes	Probably	Probably	Yes	Yes	Probably	Yes	Probably	Yes	Yes	Yes	Yes	Probably	Yes	Probably	Yes	Yes	Yes	Yes	Yes	Yes	Yes	Yes	Yes	Probably	Yes	Yes	Probably	Probably	Probably	Yes	Yes	Yes	Yes	Yes	Probably
D_3	men at risk in the communities	Patients	Yes	Probably	Probably	Yes	Yes	Yes	Yes	Probably	Yes	Yes	Yes	Uncertain	Probably	Yes	Probably	Yes	Yes	Yes	Yes	Probably	Probably not	Yes	Yes	Yes	Probably	Yes	Yes	Probably	Probably	Probably	Yes	Yes	Yes	Yes	Yes	Probably
D_4	men at risk in the communities	Caregivers	Yes	Probably	Probably	Yes	Yes	Yes	Yes	Probably	Yes	Yes	Yes	Yes	Probably	Probably	Probably	Yes	Yes	Yes	Yes	Yes	Yes	Yes	Yes	Yes	Yes	Probably	Yes	Probably	Probably	Probably	Yes	Yes	Yes	Yes	Yes	Probably
L_1	men at risk in the communities	Caregivers	Uncertain	Uncertain	Uncertain	Yes	Yes	Yes	Uncertain	Uncertain	Uncertain	Uncertain	Uncertain	Uncertain	Probably not	Probably not	Probably not	Uncertain	Uncertain	Uncertain	Probably	Probably	Probably	Uncertain	Uncertain	Uncertain	Probably not	Probably not	Probably not	Probably not	Uncertain	Uncertain	Yes	Yes	Yes	Uncertain	Uncertain	Uncertain
L_2	men at risk in the communities	Pathologists	Yes	Yes	Yes	Yes	Yes	Yes	Yes	Probably	Yes	Yes	Yes	Yes	Probably	Probably	Probably	Probably	Uncertain	Uncertain	Probably	Probably	Probably	Yes	Probably	Yes	No	No	No	Probably not	Uncertain	Probably not	Yes	Yes	Probably	Yes	Yes	Yes
L_3	men at risk in the communities	Patients	Yes	Yes	Yes	Yes	Yes	Yes	Probably	Probably	Probably	Uncertain	Uncertain	Uncertain	Probably	Uncertain	Uncertain	Probably	Uncertain	Probably	Yes	Probably	Probably	Probably	Probably	Probably	Uncertain	Uncertain	No	Uncertain	Probably	Uncertain	Yes	Yes	Yes	Yes	Probably	Probably
L_4	men at risk in the communities	Psychologists	Probably	Uncertain	Probably	Yes	Yes	Yes	Probably	Uncertain	Probably	Probably	Probably	Probably	Uncertain	Probably	Probably	Probably	Probably	Probably	Uncertain	Uncertain	Uncertain	Uncertain	Uncertain	Uncertain	No	No	No	Probably not	Probably not	Probably not	Yes	Yes	Yes	Yes	Uncertain	Probably
Z_1	men at risk in the communities	Patients	Probably not	Probably	Yes	Yes	Uncertain	Yes	Uncertain	Probably	Probably not	Probably not	Uncertain	Probably	Yes	Probably	Yes	Yes	Probably	Yes	Probably not	Uncertain	Yes	Uncertain	Probably	Yes	Yes	Probably not	Probably	Uncertain	Probably	Probably	Uncertain	Yes	Probably	Probably	Uncertain	Yes
Z_2	men at risk in the communities	Medical Social Worker	Probably	Probably	Yes	Yes	Yes	Yes	Yes	Probably	Probably	Uncertain	Probably	Yes	Probably	Yes	Yes	Probably	Probably	Yes	Probably	Yes	Probably	Uncertain	Probably	Uncertain	Probably	Probably	Probably	Probably	Yes	Yes	Uncertain	Uncertain	Probably not	Probably	Probably	Yes
Z_3	men at risk in the communities	Oncology Specialists	Yes	Yes	Probably not	Probably	Yes	Probably	Yes	Yes	Yes	Yes	Yes	Yes	Probably not	Yes	Uncertain	Yes	Yes	Probably	Yes	Yes	Probably	Probably	Probably	No	Probably	Yes	Uncertain	Yes	Yes	Probably	Yes	Yes	Probably	Yes	Yes	Yes
Z_4	men at risk in the communities	Oncology Nurse	Probably	Yes	Yes	Yes	Yes	Yes	Uncertain	Probably	Yes	Uncertain	Uncertain	Probably	Uncertain	Uncertain	Uncertain	Yes	Yes	Yes	Probably	Probably	Yes	Uncertain	Uncertain	Uncertain	Probably	Probably	Yes	Probably	Probably	Yes	Probably	Probably	Yes	Uncertain	Uncertain	Uncertain
